# Supplementary material for: CircTBCK protects against osteoarthritis by regulating extracellular matrix and autophagy
Source: Hum Cell. 2025 Feb 25;38(2):60. doi: 10.1007/s13577-025-01186-y (PMC11860995; doi:10.1007/s13577-025-01186-y)
Supplement: Supplementary file 3 — Supplementary file3 (XLSX 13 KB) [file 13577_2025_1186_MOESM3_ESM.xlsx]

## Sheet: si-CollagenII
sample-1	1	2	3	average				Sample1	Sample2	Sample3	average
NC	1	1	1	1			NC	1	1	1	1
IL-1β	0.707317	0.715789	0.534653	0.652587			IL-1β	0.652587	0.417368	0.503602	0.524519
si-NC+IL-1β	0.886598	0.635294	0.45283	0.658241			si-NC+IL-1β	0.658241	0.419153	0.509376	0.528923
si-circTBCK+IL-1β	0.174312	0.186813	0.0721649	0.14443			si-circTBCK+IL-1β	0.14443	0.0803186	0.121727	0.115492
sample-2	1	2	3	average
NC	1	1	1	1
IL-1β	0.36	0.442105	0.45	0.417368
si-NC+IL-1β	0.380952	0.449541	0.426966	0.419153
si-circTBCK+IL-1β	0.0442478	0.110169	0.0865385	0.0803186
sample-3	1	2	3	average
NC	1	1	1	1
IL-1β	0.53125	0.351648	0.627907	0.503602
si-NC+IL-1β	0.531915	0.329545	0.666667	0.509376
si-circTBCK+IL-1β	0.0859375	0.107527	0.171717	0.121727

## Sheet: si-Sox9
sample1	1	3	4	average				Sample1	Sample2	Sample3	Sample4	average
NC	1	1	1	1			NC	1	1	1	1	1
IL-1β	0.782609	0.578947	0.70297	0.688175			IL-1β	0.688175	0.536447	0.410902	0.522133	0.539414
si-NC+IL-1β	0.740741	0.658824	0.641509	0.680358			si-NC+IL-1β	0.680358	0.412583	0.568312	0.664005	0.581315
si-circTBCK+IL-1β	0.349593	0.384615	0.536082	0.42343			si-circTBCK+IL-1β	0.42343	0.120969	0.254558	0.207499	0.251614
sample2	1	2	3	average
NC	1	1	1	1
IL-1β	0.51	0.536842	0.5625	0.536447
si-NC+IL-1β	0.4	0.422018	0.41573	0.412583
si-circTBCK+IL-1β	0.0530973	0.127119	0.182692	0.120969
sample3	1	2	3	average
NC	1	1	1	1
IL-1β	0.322917	0.351648	0.55814	0.410902
si-NC+IL-1β	0.340426	0.556818	0.807692	0.568312
si-circTBCK+IL-1β	0.09375	0.387097	0.282828	0.254558
sample4	1	2	3	average
NC	1	1	1	1
IL-1β	0.52	0.619048	0.42735	0.522133
si-NC+IL-1β	0.925	0.416667	0.65035	0.664005
si-circTBCK+IL-1β	0.314286	0.172727	0.135484	0.207499

## Sheet: si-P62
sample1	repeat-1	repeat-2	repeat-3	average		P62	sample-1	sample-2	sample-3	sample-4
NC	1	1	1	1		NC	1	1	1	1
IL-1β	1.39759	1.5614	1.4902	1.48306		IL-1β	1.48306	1.39214	1.58527	1.45698
si-NC+IL-1β	1.44737	1.4955	1.42105	1.45464		si-NC+IL-1β	1.45464	1.40042	1.60419	1.4766
si-circTBCK+IL-1β	1.66216	1.69106	2.55224	1.96849		si-circTBCK+IL-1β	1.96849	1.70338	2.62345	1.81775
sample2	repeat-1	repeat-2	repeat-3	average
NC	1	1	1	1
IL-1β	1.60825	1	1.56818	1.39214
si-NC+IL-1β	1.55446	0.886792	1.76	1.40042
si-circTBCK+IL-1β	1.86458	1.20388	2.04167	1.70338
sample3	repeat-1	repeat-2	repeat-3	average
NC	1	1	1	1
IL-1β	1.37755	1.80682	1.57143	1.58527
si-NC+IL-1β	1.52336	1.76289	1.52632	1.60419
si-circTBCK+IL-1β	2.44898	2.45122	2.97015	2.62345
sample4	1	2	3
NC	1	1	1	1
IL-1β	1.45918	1.40625	1.50549	1.45698
si-NC+IL-1β	1.39806	1.64286	1.38889	1.4766
si-circTBCK+IL-1β	2	1.82105	1.63218	1.81775
