# Supplementary material for: CircTBCK protects against osteoarthritis by regulating extracellular matrix and autophagy
Source: Hum Cell. 2025 Feb 25;38(2):60. doi: 10.1007/s13577-025-01186-y (PMC11860995; doi:10.1007/s13577-025-01186-y)
Supplement: Supplementary file 7 — Supplementary file7 (XLSX 12 KB) [file 13577_2025_1186_MOESM7_ESM.xlsx]

## Sheet: LC3II
sample-1	repeat1	repeat2	repeat3	average		LC3-II/GAPDH	sample-1	sample-2	sample-3	average
Lv-NC+IL-1β	1	1	1	1		Lv-NC+IL-1β	1	1	1	1
Lv-circTBCK+IL-1β	1.51305	1.51709	2.32198	1.78404		Lv-circTBCK+IL-1β	1.78404	1.49121	1.79931	1.69152
Lv-NC+IL-1β+CQ	1.49953	1.57539	2.17865	1.75119		Lv-NC+IL-1β+CQ	1.75119	1.88697	1.61141	1.74986
Lv-circTBCK+IL-1β+CQ	2.29277	2.06266	2.83737	2.3976		Lv-circTBCK+IL-1β+CQ	2.3976	3.17421	3.9331	3.1683
sample-1	repeat1	repeat2	repeat3	average
Lv-NC+IL-1β	1	1	1	1
Lv-circTBCK+IL-1β	1.7094	1.38289	1.38134	1.49121
Lv-NC+IL-1β+CQ	2.9703	1.5083	1.1823	1.88697
Lv-circTBCK+IL-1β+CQ	5.08936	2.67656	1.7567	3.17421
sample-3	repeat1	repeat2	repeat3	average
Lv-NC+IL-1β	1	1	1	1
Lv-circTBCK+IL-1β	2.81765	1.02564	1.55465	1.79931
Lv-NC+IL-1β+CQ	1.89748	1.19929	1.73745	1.61141
Lv-circTBCK+IL-1β+CQ	6.06061	1.45719	4.28151	3.9331

## Sheet: P62
sample1	repeat1	repeat2	repeat3	average		P62	sample1	sample2	sample3	averege
Lv-NC+IL-1β	1	1	1	1		Lv-NC+IL-1β	1	1	1	1
Lv-circTBCK+IL-1β	0.625	0.53271	0.655914	0.604541		Lv-circTBCK+IL-1β	0.604541	0.449255	0.648889	0.567562
Lv-NC+IL-1β+CQ	1.28455	1.35802	2.075	1.57253		Lv-NC+IL-1β+CQ	1.57253	1.12296	1.42927	1.37492
Lv-circTBCK+IL-1β+CQ	1.49558	1.41509	1.32184	1.41084		Lv-circTBCK+IL-1β+CQ	1.41084	0.935779	0.892429	1.07968
sample2	repeat1	repeat2	repeat3	average
Lv-NC+IL-1β	1	1	1	1
Lv-circTBCK+IL-1β	0.442105	0.40566	0.5	0.449255
Lv-NC+IL-1β+CQ	1.09474	1.11224	1.1619	1.12296
Lv-circTBCK+IL-1β+CQ	1.06329	0.856115	0.887931	0.935779
sample3	repeat1	repeat2	repeat3	average
Lv-NC+IL-1β	1	1	1	1
Lv-circTBCK+IL-1β	0.74	0.473333	0.733333	0.648889
Lv-NC+IL-1β+CQ	1.31461	1.47826	1.49495	1.42927
Lv-circTBCK+IL-1β+CQ	1.11364	0.601626	0.962025	0.892429
