# Supplementary material for: CircTBCK protects against osteoarthritis by regulating extracellular matrix and autophagy
Source: Hum Cell. 2025 Feb 25;38(2):60. doi: 10.1007/s13577-025-01186-y (PMC11860995; doi:10.1007/s13577-025-01186-y)
Supplement: Supplementary file 12 — Supplementary file12 (XLSX 16 KB) [file 13577_2025_1186_MOESM12_ESM.xlsx]

## Sheet: oe-CollagenII
	Sample1	repeat1	repeat2	repeat3	average				Sample1	Sample2	Sample3	Sample4	average
	NC	1	1	1	1			NC	1	1	1	1	1
	IL-1β	0.111111	0.350649	0.395833	0.285865			IL-1β	0.285865	0.236861	0.256032	0.319465	0.274556
	Lv-NC+IL-1β	0.0880503	0.155963	0.848485	0.364166			Lv-NC+IL-1β	0.364166	0.23947	0.384742	0.27022	0.31465
	Lv-circTBCK+IL-1β	0.203822	0.540816	0.527778	0.424139			Lv-circTBCK+IL-1β	0.424139	0.392442	0.879862	0.591064	0.571877
	Sample2	repeat1	repeat2	repeat3	average
	NC	1	1	1	1
	IL-1β	0.333333	0.229814	0.147436	0.236861
	Lv-NC+IL-1β	0.166667	0.339623	0.212121	0.23947
	Lv-circTBCK+IL-1β	0.601449	0.291925	0.283951	0.392442
	Sample3	repeat1	repeat2	repeat3	average
	NC	1	1	1	1
	IL-1β	0.417722	0.186441	0.163934	0.256032
	Lv-NC+IL-1β	0.659574	0.178862	0.315789	0.384742
	Lv-circTBCK+IL-1β	1.08929	0.568	0.982301	0.879862
	Sample4	1	2	4	average
	NC	1	1	1	1
	IL-1β	0.528846	0.27451	0.155039	0.319465
	Lv-NC+IL-1β	0.292453	0.380952	0.137255	0.27022
	Lv-circTBCK+IL-1β	0.608696	0.641975	0.522523	0.591064

## Sheet: oe-SOX9
Sample1	repeat1	repeat2	repeat3	average			SOX9	Sample1	Sample2	Sample3	Sample4	average
NC	1	1	1	1			NC	1	1	1	1	1
IL-1β	0.384	0.191781	0.21659	0.264124			IL-1β	0.264124	0.234875	0.29067	0.292309	0.270495
Lv-NC+IL-1β	0.356061	0.195804	0.325758	0.292541			Lv-NC+IL-1β	0.292541	0.228214	0.286467	0.310173	0.279349
Lv-circTBCK+IL-1β	0.57732	0.376712	0.508065	0.487365			Lv-circTBCK+IL-1β	0.487365	0.396122	0.672748	0.551708	0.526986
Sample2	repeat1	repeat2	repeat3	average
NC	1	1	1	1
IL-1β	0.22963	0.180124	0.294872	0.234875
Lv-NC+IL-1β	0.1875	0.254717	0.242424	0.228214
Lv-circTBCK+IL-1β	0.34058	0.341615	0.506173	0.396122
Sample3	repeat1	repeat2	repeat3	average
NC	1	1	1	1
IL-1β	0.303797	0.330508	0.237705	0.29067
Lv-NC+IL-1β	0.382979	0.276423	0.2	0.286467
Lv-circTBCK+IL-1β	0.821429	0.48	0.716814	0.672748
Sample4	repeat1	repeat2	repeat3	average
NC	1	1	1	1
IL-1β	0.176707	0.317241	0.382979	0.292309
Lv-NC+IL-1β	0.142857	0.307143	0.480519	0.310173
Lv-circTBCK+IL-1β	0.316279	0.548148	0.790698	0.551708

## Sheet: oe-P62
sample-1	repeat-1	repeat-2	repeat-3	average		P62	Sample-1	Sample-2	Sample-3	average
NC	1	1	1	1		NC	1	1	1	1
IL-1β	1.40196	1.79545	1.35417	1.51719		IL-1β	1.51719	1.74922	1.79599	1.68747
Lv-NC+IL-1β	1.26471	2.09877	1.60465	1.65604		Lv-NC+IL-1β	1.65604	1.79828	1.74105	1.73179
Lv-circTBCK+IL-1β	0.504132	1.17822	0.962264	0.881538		Lv-circTBCK+IL-1β	0.881538	0.839465	1.04108	0.920693
sample-2	repeat-1	repeat-2	repeat-3	average
NC	1	1	1	1
IL-1β	1.03061	1.88372	2.33333	1.74922
Lv-NC+IL-1β	1.22222	1.54167	2.63095	1.79828
Lv-circTBCK+IL-1β	0.533333	0.730159	1.2549	0.839465
sample-3	repeat-2	repeat-3	repeat-2	average
NC	1	1	1	1
IL-1β	2.02941	1.56311	1.79545	1.79599
Lv-NC+IL-1β	1.89855	1.62222	1.70238	1.74105
Lv-circTBCK+IL-1β	0.878788	1.16667	1.07778	1.04108

## Sheet: oe-LC3
sample-1	repeat-1	repeat-2	repeat-3	average		LC3	sample-1	sample-2	sample-3	average
NC	1	1	1	1		NC	1	1	1	1
IL-1β	0.719281	0.197964	0.765462	0.560902		IL-1β	0.560902	0.40737	0.495953	0.488075
Lv-NC+IL-1β	0.43956	0.412797	0.560351	0.470903		Lv-NC+IL-1β	0.470903	0.39996	0.375229	0.415364
Lv-circTBCK+IL-1β	1.998	1.06443	0.867999	1.31014		Lv-circTBCK+IL-1β	1.31014	0.853062	1.22611	1.12977
sample-2	repeat-1	repeat-2	repeat-3	average
NC	1	1	1	1
IL-1β	0.648869	0.361446	0.211795	0.40737
Lv-NC+IL-1β	0.719005	0.269663	0.211214	0.39996
Lv-circTBCK+IL-1β	0.939555	0.918367	0.701262	0.853062
sample-3	repeat-1	repeat-2	repeat-3	average
NC	1	1	1	1
IL-1β	0.355962	0.520833	0.611063	0.495953
Lv-NC+IL-1β	0.254965	0.330033	0.540689	0.375229
Lv-circTBCK+IL-1β	0.767263	1.77469	1.13636	1.22611
